# Supplementary material for: Evaluation of Grain-Filling-Related Traits Using Taichung 65 x DV85 Chromosome Segment Substitution Lines (TD-CSSLs) of Rice
Source: Plants (Basel). 2024 Jan 18;13(2):289. doi: 10.3390/plants13020289 (PMC10818708; doi:10.3390/plants13020289)
Supplement: Supplementary file 1 [file plants-13-00289-s001.zip]

Archive with 2 entries (2 files):
- Mabreja_Supple_figs.pdf
- Mabreja_Supple_Table_1_TD-CSSLs_genotypes.xlsx
